# Supplementary material for: Optical Coherence Tomography as a Tool for Ocular Dynamics Estimation
Source: Biomed Res Int. 2015 Oct 18;2015:293693. doi: 10.1155/2015/293693 (PMC4628777; doi:10.1155/2015/293693)
Supplement: Supplementary file 1 — The sequences showing the dynamic changes of the irido-corneal region captured for a) Subject #1, OS, temporal quadrant (multimedia file #1); b) Subject #2, OD, temporal quadrant (multimedia file #2); c) Subject #3, OD, temporal quadrant (multimedia file #3). The fps rate of the movies is two times lower than the acquisition rate of the OCT instrument. [file 293693.f1.zip]

Archive with 4 entries (3 files):
- 293693.f1/
- 293693.f1/Siedlecki_SDC1.avi
- 293693.f1/Siedlecki_SDC2.avi
- 293693.f1/Siedlecki_SDC3.avi
